# Supplementary material for: Weight management in obese pets: the tailoring concept and how it can improve results
Source: Acta Vet Scand. 2016 Oct 20;58(Suppl 1):57. doi: 10.1186/s13028-016-0238-z (PMC5073926; doi:10.1186/s13028-016-0238-z)
Supplement: Supplementary file 1 — Additional file 1. Tailoring weight management in obese dogs—case examples. [file 13028_2016_238_MOESM1_ESM.zip]

Archive with 14 entries (13 files):
- root/Case1.html
- root/Case2.html
- root/Case3.html
- root/images/
- root/images/1.jpg
- root/images/2.jpg
- root/images/3.jpg
- root/images/4.jpg
- root/images/5.jpg
- root/images/6.jpg
- root/images/7.jpg
- root/images/8.jpg
- root/images/9.jpg
- root/Index.html
